# Supplementary material for: Coated Zein Polymeric Nanoparticles Loaded with Amlodipine as a Repurposed Antibacterial Ocular Cure for MRSA-Induced Infection: Optimization, In Vitro, Ex Vivo, and In Vivo Assessments
Source: Pharmaceutics. 2025 Oct 10;17(10):1314. doi: 10.3390/pharmaceutics17101314 (PMC12566698; doi:10.3390/pharmaceutics17101314)
Supplement: Supplementary file 1 [file pharmaceutics-17-01314-s001.zip]

Archive with 1 entries (1 files):
- pharmaceutics-3902451-supplementary.pdf
